# Supplementary material for: Identification and Characterization of Calonectria Species Associated with Plant Diseases in Southern China
Source: J Fungi (Basel). 2022 Jul 9;8(7):719. doi: 10.3390/jof8070719 (PMC9324520; doi:10.3390/jof8070719)
Supplement: Supplementary file 1 [file jof-08-00719-s001.zip]

Archive with 1 entries (1 files):
- jof-1807070-supplementary.pdf
